# Supplementary material for: Novel Variants of SCCmec Type IX Identified in Clonal Complex 398 Livestock-Associated Methicillin-Resistant Staphylococcus aureus from Pork Production Systems in Korea
Source: Antibiotics (Basel). 2025 Feb 21;14(3):217. doi: 10.3390/antibiotics14030217 (PMC11939326; doi:10.3390/antibiotics14030217)
Supplement: Supplementary file 1 [file antibiotics-14-00217-s001.zip]

Archive with 1 entries (1 files):
- antibiotics-3478333-supplementary.pdf
